# Supplementary material for: Support Vector Machine as a Supervised Learning for the Prioritization of Novel Potential SARS-CoV-2 Main Protease Inhibitors
Source: Int J Mol Sci. 2021 Jul 19;22(14):7714. doi: 10.3390/ijms22147714 (PMC8305792; doi:10.3390/ijms22147714)
Supplement: Supplementary file 1 [file ijms-22-07714-s001.zip]

Archive with 1 entries (1 files):
- ijms-1304901-supplementary.pdf
